# Supplementary material for: Chromosome Stability of Synthetic-Natural Wheat Hybrids
Source: Front Plant Sci. 2021 Mar 17;12:654382. doi: 10.3389/fpls.2021.654382 (PMC8010257; doi:10.3389/fpls.2021.654382)
Supplement: Supplementary Table 1 — Chromosome composition of progenies derived from selfed euploid SHW-L1 and SHW-L1/Chuanmai 32 F1. [file Table_1.XLS]

## Sheet: Sheet1
Supplementary Table 1 Chromosome composition of progenies derived from the selfing of euploid SHW-L1 and SHW-L1/Chuanmai 32 F1.
Typea	Plant code	Chromosome numberb	Paired chromosomec	Additional or missing chromosomed	Chromosome structure variatione	do nove
A1	1-1	42
A1	1-2	42
A1	1-3	40	20"	1A"
A1	1-4	40
A1	1-5	43
A1	1-6	42	21"
A1	1-7	41.5
A1	1-8	39.5	18"	1A", 3B', 4B'	3BS', -4BS•4BL'	+
A1	1-9	41.5+0.5	19"	1A', 4B'	4AL', 0.5X', X'	+
A1	1-10	39.5
A1	1-11	41	20"	2A'
A1	1-14	42	21"
A1	1-16	42
A1	1-17	41.5	20"	4A'	6BL'	+
A1	1-20	41	20"	1A'
A2	1-6-1	42	21"
A2	1-6-2	42	21"
A2	1-6-3	41.5	20"	4B'	4BL'	+
A2	1-6-4	42	21"
A2	1-6-5	41	20"	4B'
A2	1-6-8	44
A2	1-6-10	41
A2	1-6-11	43	21"	+1B'
A2	1-6-12	42
A2	1-6-13	41.5	20"	4B'	6BS'	+
A3	1-52-2	41.5
A3	1-52-3	42
A3	1-52-4	41.5	20"	6B	3DL-'	+
A3	1-52-6	42	19"	4A', 6A'	T2BS•2BL-2DL', T6AL•6AL'	+
A3	1-52-7	42	20"	1D'	1DS•1DL-'	+
A3	1-52-9	41	20"	2B'
A3	1-52-11	42
A3	1-52-13	42	21"
A3	1-52-14	43
A3	1-52-15	41
A3	1-52-16	42	21"
A3	1-52-17	41	20"	7D'
A3	1-52-18	42	21"
A3	1-52-19	42	21"
A3	1-52-20	41	20"	4B'
A3	1-52-21	41	20"	6B'
A4	1-52-18-1	42	21"
A4	1-52-18-2	41	20"	7B'
A4	1-52-18-3	42	21"
A4	1-52-18-4	42	21"
A4	1-52-18-5	42	21"
A4	1-52-18-6	42	21"
A4	1-52-18-7	42	21"
A4	1-52-18-8	42	21"
A4	1-52-18-9	42	21"
A4	1-52-18-13	41	20"	1B'
A4	1-52-18-15	42	21"
A4	1-52-18-16	42
A4	1-52-18-18	41	20"	1D'
A4	1-52-18-19	41	20"	4B'
A4	1-52-18-20	42	21"
A4	1-52-18-21	42	21"
A4	1-52-18-22	42	21"
A4	1-52-18-23	42	21"
A4	1-52-18-24	42	21"
A5	1-52-19-1	43	20"	+1A', +5B', 1D'
A5	1-52-19-2	42	21"
A5	1-52-19-4	41
A5	1-52-19-5	43	21"	+7B'
A5	1-52-19-6	43
A5	1-52-19-7	41	20"	4A'
A6	4-90-2	42	21"
A6	4-90-3	42
A6	4-90-4	42	20"	6B'	6B'	+
A6	4-90-6	42
A6	4-90-7	42	21"
A6	4-90-8	42	21"
A6	4-90-9	40.5	19"	7B', 4D'	7BL'	+
A6	4-90-10	42	21"
A6	4-90-11	42	21"
A6	4-90-12	42	21"
A6	4-90-13	42	20"	1B'	1B'	+
A6	4-90-14	42
A6	4-90-15	42	21"
A6	4-90-17	42	21"
A6	4-90-28	42	21"
A6	4-90-30	44	21"	+1B', +5B'
A6	4-90-31	42	20"	2A', +6B'
A6	4-90-32	42	21"
A6	4-90-33	41	20"	1A'
A6	4-90-34	42	21"
A6	4-90-35	42	21"
A6	4-90-36	42	21"
A6	4-90-37	42	21"
A6	4-90-38	44	21"	+4B', +4D'
A7	4-114-1	42	21"
A7	4-114-2	44
A7	4-114-4	40	19"	7B', 6D'
A7	4-114-6	40	19"	6A', 7B'
A7	4-114-8	40	19"	1B', 1D'
A7	4-114-10	42.5	21"		4BS'	+
A7	4-114-11	41
A7	4-114-17	42	20"	4B'	T4BS•4BS'	+
A8	5-1	42.5
A8	5-2	42
A8	5-3	42	20"	6A', +2B'
A8	5-4	42
A8	5-5	42	21"
A8	5-6	42.5	21"		1BS'	+
A8	5-7	40
A8	5-8	42
A8	5-9	42
A8	5-10	42
A8	5-11	41	20"	1B'
A8	5-12	39	18"	3A', 1B', 5B'
A8	5-13	42.5+0.5	20"	7A', +1D'	0.5 X"	+
A8	5-14	42
A8	5-18	43.5
A8	5-20	41
A8	5-22	41	20"	3A'
A8	5-23	42.5	20"	2A'	2A', 0.5 X'	+
A8	5-24	42
A8	5-25	40	19"	6A', 2B'
A8	5-26	41.5	19"	3B', 7B'	T3BS•3BL-7BS•7BL', 0.5 X'	+
A8	5-28	42.5	21"		0.5 X'	+
A8	5-29	42
A8	5-32	42	21"
A8	5-33	42.5+0.5
A8	5-34	41	19"	4B', 6B'	T4BS•4BS'	+
A8	5-35	42	21"
A8	5-38	41.5+0.5	20"	5B'	5BL', 0.5 X'	+
A8	5-42	40.5	19"	5B', 7D'	0.5 X'	+
A8	5-43	42	21"
A8	5-47	42	21"
A8	5-81	43	21"		X'	+
A8	5-82	42
A8	5-83	42	21"
A9	5-21-3	42	21"
A9	5-21-4	42	20"	6A', +5D'
A9	5-21-6	41	20"	4D'
A10	5-29-2	42
A10	5-29-4	40.5	19"	2B', 5B'	2BS•2BL-'	+
A10	5-29-5	42.5
A10	5-29-7	40	19"	7A', 1B'
A10	5-29-8	42
A10	5-29-9	41	20"	5A'	0.5X'	+
A11	5-43-1	42	21"
A11	5-43-3	41	20"	4D'
A11	5-43-4	42	21"
A11	5-43-5	43	21"	+1A'
A11	5-43-6	42	21"
A11	5-43-7	43	20"	+3A', +4B', 2D'
A11	5-43-8	42	21"
A11	5-43-9	41	20"	2B'
A12	5-47-1	42	21"
A12	5-47-2	42
A12	5-47-3	42
A12	5-47-4	41	20"	5A'
A12	5-47-5	45
A13	7-1	41
A13	7-2	42	21"
A13	7-3	41	20"	4B'
A13	7-4	43	21"	+4B'
A13	7-5	43.5	20"	6B', +1D"	6BS'	+
A13	7-7	43.5	19"	4B', 7D', +6B', +3D'	7DS•7DL-', 5AL'	+
A13	7-8	42	21"
A13	7-9	42	21"
A13	7-10	41	20"	5D'
A13	7-11	41	20"	4A'
A13	7-12	42	21"
A13	7-13	39	18"	1B', 2B', 5D'
A13	7-14	40	19"	4A', 6B'
A13	7-15	40	19"	2A', 4B'
A13	7-17	42	21"
A13	7-19	42	21"
A13	7-20	42	20"	7B'	T3BS•7BL'	+
A13	7-21	40	19"	5A', 1D'
A13	7-22	40	19"	1D', 4D'
A13	7-23	42	21"
A13	7-24	42	21"
A13	7-25	41	20"	5A'
A13	7-26	42	20"	1D', +6B'
A13	7-27	40.5	19"	1A', 4B'	4BS'	+
A13	7-28	41	19"	5B', 7D', +4B'
A13	7-29	42	21"
A13	7-30	41	20"	6D'
B1	SC21-1	42	21"
B1	SC21-2	41.5	20"	1B'	1RS'	+
B1	SC21-3	41	20"	6D'
B1	SC21-4	43	21"	+3B'
B1	SC21-5	41	19"	3D', 4D"	4DS•4DL-', T3DS•1RS'	+
B1	SC21-6	41.5	20"	3D'	3DS'	+
B1	SC21-7	40	19"	2D', 4D'
B1	SC21-9	46	20"	+1A', +5A', +5D', 6B'	T6DS•6DS', 6DS•6DL-'	+
B1	SC21-10	43	21"	+7A'
B1	SC21-12	42	21"
B1	SC21-13	42	21"
B1	SC21-14	42.5	20"	1A', +7A'	1RS'	+
B1	SC21-15	41.5	17"	2B', 5B', 7B', 7D', +2A'	T5BS•1AL', T3BL•3BS-7BS•7BL', 7DS'	+
B1	SC21-16	42.5	21"		2DS'	+
B1	SC21-18	40	18"	+1A', 5A', 7A', 2D'
B1	SC21-21	41	20"	2A'
B1	SC21-22	42	21"
B1	SC21-23	41	20"	4D'
B1	SC21-24	42	20"	+1A', 7A'
B1	SC21-27	42	21"
B1	SC21-28	40	17"	2A', 5A', 3B', 3D'	T5AS•5AL-3BL•3BS', T5AL•3BL'	+
B1	SC21-29	39	17"	1D', 3D', 4D', 5D'	3DS•1DL'	+
B1	SC21-31	41.5	18"	5A', 4B', 7D'	T5AL•4BL', T7DS•1RS', 3DS•3DL-'	+
B1	SC21-33	43	21"	1B'
B1	SC21-34	42	21"
B1	SC21-35	41	19"	5A', 3D'	X'	+
B1	SC21-36	42	21"
B1	SC21-37	40.5	19"	3B', 4D'	3BL'	+
B1	SC21-38	41	20"	2A'
B1	SC21-39	41	20"	5D'
B1	SC21-40	42	21"
B1	SC21-43	42	21"
B1	SC21-44	42	18"	5A', 1B', 6B'	1B', 2B', 6B'	+
B1	SC21-45	42	21"
B1	SC21-47	39.5	18"	7B', 1D', 3D'	1BL'	+
B1	SC21-48	42	20"	+5A', 5B'
B1	SC21-49	39	18"	3B', 3D', 4D'
B1	SC21-50	43	21"	+2D'
B1	SC21-51	43	21"		T4BL•1BL'	+
B1	SC21-52	41.5	20"	2B'	2BS•2BL-'	+
B1	SC21-53	41.5	20"	4D'	4DS•4DL-'	+
B1	SC21-54	41.5	20"	3D'	3DS'	+
B1	SC21-55	40
B1	SC21-56	38.5+0.5	16"	6A', 3B', 4B', 7B', 1D'	T3BL•3BS-4BL•4BS', 1AL', 7AL'	+
B1	SC21-58	43.5	21"		T7BL•7BL', 0.5X'	+
B1	SC21-62	41	20"	3D'
B1	SC21-63	42	19"	7A', 3D'	3D', T2BS•7AL'	+
B1	SC21-66	41	19"	7A', 7B', +1A'
B1	SC21-67	42	21"
B2	SC27-1	42	20"	+1D', 3D'
B2	SC27-2	41.5	20"	6D'	6DS•6DL-'	+
B2	SC27-3	42	21"
B2	SC27-4	40	19"	1B', 7D'
B2	SC27-5	41.5	20"	3D'	3DS'	+
B2	SC27-9	42	21"
B2	SC27-10	41	20"	3A'
B2	SC27-20	40.5	18"	1A', 7A', 7D'	7D', 7DS•7DL-'	+
B2	SC27-24	41	20"	4D'
B2	SC27-27	42	21"
B2	SC27-29	40	19"	3D', 6D'
B2	SC27-35	42	21"
B2	SC27-37	41	19"	4B', 6B', +1B'
B2	SC27-40	41.5	19"	3B', 7B'	T3BS•7BS', 0.5X'	+
B2	SC27-41	42	21"
B2	SC27-28	41	19"	2A', 3D', +3B'
B2	SC27-31	41.5	19"	3B', 2D'	X', 3BL'	+
B2	SC27-62	41	19"	2A', 5A'	5A'	+
B3	SC29-1	43	21"	+3D'
B3	SC29-2	41	20"	4D'
B3	SC29-3	42	21"
B3	SC29-4	43	21"	2A'
B3	SC29-5	43	21"	6D'
B3	SC29-6	41.5	18"	5A', 3B', 1D', +7A'	T3BS•7BS', 3BL'	+
B3	SC29-7	43	21"	+5D'
B3	SC29-8	42	21"
B3	SC29-9	41	20"	5A'
B3	SC29-10	42	21"
B3	SC29-11	42	21"
B3	SC29-12	40	19"	7A', 6D'
B3	SC29-13	41	20"	2B'
B3	SC29-14	41
B3	SC29-15	43	21"	+2A'
B3	SC29-16	42	20"	6D', +6B'
B3	SC29-17	41.5	20"	2A'	-2AS•2AL'	+
B3	SC29-18	40.5	19"	5A', 7B'	7BS'	+
B3	SC29-19	40.5	19"	3A', 5D'	-5DS•5DL'	+
B3	SC29-20	42	21"
B3	SC29-21	41	20"	2B'
B3	SC29-22	42	20"	2B',+2A'
B3	SC29-23	41	19"	2B', 3B'	2B'	+
B3	SC29-24	40.5	19"	5A', 1D'	-1DS•1DL'	+
B3	SC29-25	42	20"	7A', +1A'
B3	SC29-26	41	20"	7A'
B3	SC29-27	42	21"
B3	SC29-28	41	20"	2A'
C1	CS16-1	40	18"	1A', 3B', 6B', +7A'
C1	CS16-2	43	20"	1A', +7A', +2B'
C1	CS16-4	44	21"	+2A', +3B'
C1	CS16-5	42	21"
C1	CS16-6	39.5+0.5	18"	1A', 5A', 4B'	1AS', 0.5X'	+
C1	CS16-7	41	20"	2D'
C1	CS16-8	41	19"	5A', 6B'	6B'	+
C1	CS16-9	42	20"	4A', +5A'
C1	CS16-10	41.5+0.5	18"	7B', 5D', 7D'	T7BL•7DS', T5DS•5DL-7DL', 2AL', 5DS'	+
C1	CS16-12	43.5	20"	5B'	-5BS•5BL', T4BS•4BS', 3BL'	+
C1	CS16-13	42	21"
C1	CS16-14	42	21"
C1	CS16-15	42	21"
C1	CS16-16	42	20"	2A', +3B'
C1	CS16-17	41	20"	7B'
C1	CS16-18	42	21"
C1	CS16-19	41	20"	3B'
C1	CS16-20	42	21"
C1	CS16-21	40	19"	2A', 5D'
C1	CS16-22	40	19"	4A', 7B'
C1	CS16-23	42	21"
C1	CS16-24	40.5	19"	3B', 3D'	0.5X'	+
C1	CS16-25	41	19"	1D', 4D', +4A'
C1	CS16-26	42.5	21"		7BS'	+
C1	CS16-28	41	20"	1B'
C1	CS16-29	41	19"	5A', 4D'	4DS•4DL-'	+
C1	CS16-30	42	20"	2D'	-2DS•2DL'	+
C1	CS16-32	40.5+0.5	19"	1A', 7B'	7BS', 7BL'	+
C1	CS16-33	42	20"	1B'	T1BL•6BL'	+
C1	CS16-34	41	20"	3D'
C1	CS16-36	43	21"	+4D'
C2	CS4-1	41	18"	7B', 6A', 6B'	T6AL•6BS', T6AS•6BL'	+
C2	CS4-3	42	21"
C2	CS4-4	42
C2	CS4-5	42
C2	CS4-6	41	20"	1B'
C2	CS4-7	41.5	17"	3B', 2D', 5A', 5D'	-2DS•2DL', T2DL•2DS-5AL•5AS', 5D', 0.5X'	+
C2	CS4-8	41	20"	2A'
C2	CS4-9	42	21"
C2	CS4-10	42	21"
C2	CS4-11	40.5	19"	3B", 2B'	2B', 3AL'	+
C2	CS4-12	41	19"	2A', 4B'	4B'	+
C2	CS4-13	42	21"
C2	CS4-14	41	20"	4D'
C2	CS4-15	40.5	18"	3B', 6B', 1D'	6B', -1DS•1DL'	+
C2	CS4-16	42	21"
C2	CS4-17	41	20"	6A'
C2	CS4-18	40.5	18"	5B', 6B', 7B'	T5BS•6BL', 6BS•6BL-'	+
C2	CS4-19	39.5	16"	1A', 5A', 6A', 7B', 6D', +7A'	7BS•7BL-', T5AL•5AS-7AS•7AL'	+
C2	CS4-20	42	19"	4B', 3D', +7A'	3D'	+
C2	CS4-21	41	20"	2A'
C2	CS4-22	41	20"	5B'
C2	CS4-23	42	21"
C2	CS4-24	42	20"	2B', +3B'
C2	CS4-25	41	20"	6D'
C2	CS4-26	42	21"
C2	CS4-27	39.5+0.5	18"	1B', 3B', 6D'	3BL', -6DS•6DL'	+
C2	CS4-28	40.5	17"	7A', 1B', 2B', 4B', +1A'	T1BL•1BS-4BL•4BS', 3BL'	+
C2	CS4-29	42	21"
C2	CS4-30	42.5	20"	3B', +1B'	3BS'	+
C2	CS4-31	41	19"	4A', 6B'	6B'	+
C2	CS4-32	41.5	18"	1A', 5D', 6D'	5D', -6DS•6DL', 1AL'	+
C2	CS4-33	43	21"	+4B'
C2	CS4-34	43.5	21"	+3B'	-3DS•3DL'	+
C2	CS4-35	42	21"
C2	CS4-36	40.5	17"	1A', 3B', 4D', 7D', +7A'	-3BS•3BL', 7DL'	+
C3	CS19-1	41	17"	5A', 7A', 1B', 4B'	-4BS•4BL', 1RS•1BL-', -7AS•7AL'	+
C3	CS19-2	42
C3	CS19-4	40.5+0.5	18"	2A', 6A', 1B", +7A'	7BS•7BL-', 1BL', 0.5 X'	+
C3	CS19-5	41	20"	7B'
C3	CS19-6	42	20"	1B'	X'	+
C3	CS19-7	40	19"	3B", 5D'	-4AS•4AL'	+
C3	CS19-10	41	19"	3B', 3D'	T3DS•3DL-3BL'	+
C3	CS19-11	41	20"	1B'
C3	CS19-12	42	21"
C3	CS19-13	41	20"	6A'
C3	CS19-14	40.5	19"	4A', 7B'	7BS'	+
C3	CS19-16	42	21"
C3	CS19-17	43	21"	+1B'
C3	CS19-18	42	20"	5D', +2A'
C3	CS19-19	42	21"
C3	CS19-20	41	20"	7A'
C3	CS19-22	41	19"	7B', 3D'	7B'	+
C3	CS19-23	41	20"	6B'
C3	CS19-24	41	19"	1B', 5B', +5A'
a: Type A is the offspring of euploid SHW-L1 plants; Type B is the F2s of SHW-L1/Chuanmai 32; Type C is the F2s of Chuanmai 32/SHW-L1. b: 0.5 represents a chromosome segment. c: The number of chromosomal pairs. 20" represents one pair of chromosomes is missing compared to the euploid. d: Additional or missing chromosome compared to the euploid. 1A" represents two 1A chromosomes are missing. +1B' …
