# Supplementary material for: Chromosome Stability of Synthetic-Natural Wheat Hybrids
Source: Front Plant Sci. 2021 Mar 17;12:654382. doi: 10.3389/fpls.2021.654382 (PMC8010257; doi:10.3389/fpls.2021.654382)
Supplement: Supplementary Table 2 — Type and distribution of chromosomal structural variations. [file Table_2.XLS]

## Sheet: Sheet1
Supplementary Table 2 Type and distribution of chromosomal structural variations
Code	Genotypes	Plant code	Type	Chromosomes having variations		Num.
1	SHW-L1	4-90-13	1B	1B		1
2	SHW-L1	5-6	1BS	1B		1
3	SHW-L1	1-52-7	1DS•1DL-	1D		1
4	SHW-L1	5-23	2A	2A		1
5	SHW-L1	5-29-4	2BS•2BL-	2B		1
6	SHW-L1	1-52-6	T2BS•2BL-2DL	2D	2B	1
7	SHW-L1	5-26	T3BS•3BL-7BS•7BL	3B	7B	1
8	SHW-L1	7-20	T3BS•7BL	3B	7B	1
9	SHW-L1	1-8	3BS	3B		1
10	SHW-L1	1-52-14	3DL-	3D		1
11	SHW-L1	1-9	4AL	4A		1
12	SHW-L1	1-8	-4BS•4BL	4B		1
13	SHW-L1	4-114-17, 5-34	T4BS•4BS	4B		2
14	SHW-L1	4-114-10, 7-27	4BS	4B		2
15	SHW-L1	1-6-3	4BL	4B		1
16	SHW-L1	7-7	5AL	5A		1
17	SHW-L1	5-38	5BL	5B		1
18	SHW-L1	1-52-6	T6AL•6AL	6A		1
19	SHW-L1	4-90-4	6B	6B		1
20	SHW-L1	1-6-13, 7-5	6BS	6B		2
21	SHW-L1	1-17	6BL	6B		1
22	SHW-L1	4-90-9	7BL	7B		1
23	SHW-L1	7-7	7DS•7DL-	7D		1
24	SHW-L1	1-9, 5-81	X			2
25	SHW-L1	1-9	0.5X			1
26	SHW-L1	5-13, 5-28, 5-29-9	0.5X			3
27	SHW-L1	5-26, 5-38, 5-42	0.5X			3
28	SHW-L1	5-23	0.5X			1
29	SHW-L1/CM32 F2	SC21-15	T5BS•1AL	1A	5B	1
30	SHW-L1/CM32 F2	SC21-56	1AL	1A		1
31	SHW-L1/CM32 F2	SC21-44	1B	1B		1
32	SHW-L1/CM32 F2	SC21-47	1BL	1B		1
33	SHW-L1/CM32 F2	SC21-2, SC21-14	1RS	1R		2
34	SHW-L1/CM32 F2	SC21-29	T3DS•1DL	1D	3D	1
35	SHW-L1/CM32 F2	SC29-24	-1DS•1DL	1D		1
36	SHW-L1/CM32 F2	SC29-17	-2AS•2AL	2A		1
37	SHW-L1/CM32 F2	SC21-44	2B	2B		1
38	SHW-L1/CM32 F2	SC29-23	2B	2B		1
39	SHW-L1/CM32 F2	SC21-52	2BS•2BL-	2B		1
40	SHW-L1/CM32 F2	SC21-16	2DS	2D		1
41	SHW-L1/CM32 F2	SC21-15	T3BL•3BS-7BS•7BL	3B	7B	1
42	SHW-L1/CM32 F2	SC21-37, SC27-31, SC29-6	3BL	3B		3
43	SHW-L1/CM32 F2	SC21-56	T3BL•3BS-4BL•4BS	3B	4B	1
44	SHW-L1/CM32 F2	SC27-40, SC29-6	T3BS•7BS	3B	7B	2
45	SHW-L1/CM32 F2	SC21-5	T3DS•1RS	3D	1R	1
46	SHW-L1/CM32 F2	SC21-6, SC21-54, SC27-5	3DS	3D		3
47	SHW-L1/CM32 F2	SC21-63	3D	3D		1
48	SHW-L1/CM32 F2	SC21-31	3DS•3DL-	3D		1
49	SHW-L1/CM32 F2	SC21-51	T4BL•1BL	4B	1B	1
50	SHW-L1/CM32 F2	SC21-5, SC21-53	4DS•4DL-	4D		2
51	SHW-L1/CM32 F2	SC21-28	T5AS•5AL-3BL•3BS	5A	3B	1
52	SHW-L1/CM32 F2	SC21-28	T5AL•3BL	5A	3B	1
53	SHW-L1/CM32 F2	SC21-31	T5AL•4BL	5A	4B	1
54	SHW-L1/CM32 F2	SC27-62	5A	5A		1
55	SHW-L1/CM32 F2	SC29-19	-5DS•5DL	5D		1
56	SHW-L1/CM32 F2	SC21-44	6B	6B		1
57	SHW-L1/CM32 F2	SC21-9	6DS•6DL-	6D		1
58	SHW-L1/CM32 F2	SC21-9	T6DS•6DS	6D		1
59	SHW-L1/CM32 F2	SC27-2	6DS•6DL-	6D		1
60	SHW-L1/CM32 F2	SC21-63	T2BS•7AL	7A	2B	1
61	SHW-L1/CM32 F2	SC21-56	7AL	7A		1
62	SHW-L1/CM32 F2	SC21-58	T7BL•7BL	7B		1
63	SHW-L1/CM32 F2	SC29-18	7BS	7B		1
64	SHW-L1/CM32 F2	SC27-20	7D	7D		1
65	SHW-L1/CM32 F2	SC21-31	T7DS•1RS	7D	1R	1
66	SHW-L1/CM32 F2	SC27-20	7DS•7DL-	7D		1
67	SHW-L1/CM32 F2	SC21-15	7DS	7D		1
68	SHW-L1/CM32 F2	SC21-35	X			1
69	SHW-L1/CM32 F2	SC21-58	0.5X			1
70	SHW-L1/CM32 F2	SC27-40	0.5X			1
71	SHW-L1/CM32 F2	SC27-31	X			1
72	CM32/SHW-L1 F2	CS16-6	1AS	1A		1
73	CM32/SHW-L1 F2	CS4-32	1AL	1A		1
74	CM32/SHW-L1 F2	CS16-33	T1BL•6BL	1B	6B	1
75	CM32/SHW-L1 F2	CS4-28	T1BL•1BS-4BL•4BS	1B	4B	1
76	CM32/SHW-L1 F2	CS19-4	1BL	1B		1
77	CM32/SHW-L1 F2	CS19-1	1RS•1BL-	1B		1
78	CM32/SHW-L1 F2	CS4-15	-1DS•1DL	1D		1
79	CM32/SHW-L1 F2	CS16-10	2AL	2A		1
80	CM32/SHW-L1 F2	CS4-11	2B	2B		1
81	CM32/SHW-L1 F2	CS16-30	-2DS•2DL	2D		1
82	CM32/SHW-L1 F2	CS4-7	-2DS•2DL	2D		1
83	CM32/SHW-L1 F2	CS4-7	T2DL•2DS-5AL•5AS	2D	5A	1
84	CM32/SHW-L1 F2	CS4-11	3AL	3A		1
85	CM32/SHW-L1 F2	CS16-12, CS4-28	3BL	3B		3
86	CM32/SHW-L1 F2	CS4-30	3BS	3B		1
87	CM32/SHW-L1 F2	CS4-36	-3BS•3BL	3B		1
88	CM32/SHW-L1 F2	CS4-20	3D	3D		1
89	CM32/SHW-L1 F2	CS4-34	-3DS•3DL	3D		1
90	CM32/SHW-L1 F2	CS19-10	T3DS•3DL-3BL	3D	3B	1
91	CM32/SHW-L1 F2	CS19-7	-4AS•4AL	4A		1
92	CM32/SHW-L1 F2	CS16-12	T4BS•4BS	4B		1
93	CM32/SHW-L1 F2	CS4-12	4B	4B		1
94	CM32/SHW-L1 F2	CS19-1	-4BS•4BL	4B		1
95	CM32/SHW-L1 F2	CS16-29	4DS•4DL-	4D		1
96	CM32/SHW-L1 F2	CS4-19	T5AL•5AS-7AS•7AL	5A	7A	1
97	CM32/SHW-L1 F2	CS16-12	-5BS•5BL	5B		1
98	CM32/SHW-L1 F2	CS4-18	T5BS•6BL	5B	6B	1
99	CM32/SHW-L1 F2	CS16-10	T5DS•5DL-7DL	5D	7D	1
100	CM32/SHW-L1 F2	CS16-10	5D	5D		1
101	CM32/SHW-L1 F2	CS4-7	5D	5D		1
102	CM32/SHW-L1 F2	CS4-32	5D	5D		1
103	CM32/SHW-L1 F2	CS4-1	T6AL•6BS	6A	6B	1
104	CM32/SHW-L1 F2	CS4-1	T6AS•6BL	6A	6B	1
105	CM32/SHW-L1 F2	CS16-8	6B	6B		1
106	CM32/SHW-L1 F2	CS4-15	6B	6B		1
107	CM32/SHW-L1 F2	CS4-31	6B	6B		1
108	CM32/SHW-L1 F2	CS4-18	6BS•6BL-	6B		1
109	CM32/SHW-L1 F2	CS4-27	-6DS•6DL	6D		1
110	CM32/SHW-L1 F2	CS4-32	-6DS•6DL	6D		1
111	CM32/SHW-L1 F2	CS19-1	-7AS•7AL	7A		1
112	CM32/SHW-L1 F2	CS16-10	T7BL•7DS	7B	7D	1
113	CM32/SHW-L1 F2	CS16-26, CS16-32, CS19-14	7BS	7B		3
114	CM32/SHW-L1 F2	CS16-32	7BL	7B		1
115	CM32/SHW-L1 F2	CS4-19	7BS•7BL-	7B		1
116	CM32/SHW-L1 F2	CS19-4	7BS•7BL-	7B		1
117	CM32/SHW-L1 F2	CS19-22	7B	7B		1
118	CM32/SHW-L1 F2	CS4-36	7DL	7D		1
119	CM32/SHW-L1 F2	CS16-6	0.5X			1
120	CM32/SHW-L1 F2	CS16-24	0.5X			1
121	CM32/SHW-L1 F2	CS4-7	0.5X			1
122	CM32/SHW-L1 F2	CS19-4	0.5X			1
123	CM32/SHW-L1 F2	CS19-6	X			1
