# Supplementary material for: Chromosome Stability of Synthetic-Natural Wheat Hybrids
Source: Front Plant Sci. 2021 Mar 17;12:654382. doi: 10.3389/fpls.2021.654382 (PMC8010257; doi:10.3389/fpls.2021.654382)
Supplement: Supplementary Table 4 — Chromosome distribution and aneuploid frequency among 48 RILs from SHW-L1/CM32. [file Table_4.XLS]

## Sheet: Sheet1
Supplementary Table 4 Chromosome distribution and aneuploid frequency of 48 RILs
Line	Chromosome number																Total	Aneuploid frequency	Genotype at ph1 gene region (437.25-438.79 Mb)
	37	38	39	39.5	40	40.5	41	41.5	42	42.5	43	43.5	44	45	46	49
L1					1		2		9	1							13	0.2332	CM 32
L2									13								13	0	SHW-L1
L4					4		5		6		1						16	0.66675	CM 32
L5					1				25								26	0.05	CM 32
L6							4		28	1	2		1				36	0.244933	SHW-L1
L9			2	1	4		20	3	45	4	6	1				1	87	0.491197	SHW-L1
L10		1	1		6	3	17	1	6		1		1				37	0.85974	CM 32
L11							8		21		1						30	0.265	CM 32
L12							2		29								31	0.08	SHW-L1
L13						1	3		24								28	0.133333	SHW-L1
L14						1			29								30	0.02	SHW-L1
L15					1		3		24								28	0.116667	CM 32
L17									69								69	0	SHW-L1
L18									27								27	0	CM 32
L20							2		29								31	0.0571429	SHW-L1
L21							1		24	1	2		1				29	0.133333	SHW-L1
L22					1		4		20								25	0.208571	SHW-L1
L23							4		19								23	0.32381	SHW-L1
L25	1	1	3	2	18		29		6								60	0.925376	SHW-L1
L27									29		1						30	0.0333333	SHW-L1
L28							6		20								26	0.26	SHW-L1
L30					1		2		21								24	0.13	SHW-L1
L31							3		33								36	0.0821429	CM 32
L32							18		15								33	0.519048	CM 32
L33			1		2		10		23								36	0.335714	SHW-L1
L34									34		3						37	0.0857143	CM 32
L36						1	7		38								46	0.0922078	CM 32
L37							10	1	20								31	0.242857	SHW-L1
L38							1		29								30	0.0333333	SHW-L1
L39						1	2		33		1						37	0.0968627	SHW-L1
L40							1		22		1						24	0.0785714	CM 32
L42							2		20								22	0.0833333	CM 32
L43							2	5	18								25	0.47549	CM 32
L49					2		6		18								26	0.25	SHW-L1
L50									24								24	0	CM 32
L53							1		18								19	0.0625	SHW-L1
L54							1		24								25	0.0333333	SHW-L1
L63							1		27								28	0.0333333	SHW-L1
L64									18								18	0	CM 32
L66							1		15		2						18	0.116667	SHW-L1
L68			2		4		2		6		1			2	1		18	0.593333	CM 32
L69		1	2		2		3		15		1						24	0.393333	CM 32
L70							4		24								28	0.140476	SHW-L1
L73					1		4		21								26	0.211905	CM 32
L79									29								29	0	SHW-L1
L81			1				3		4								8	0.4	SHW-L1
L82					5		16	2	31	1	3		2				60	0.41437	CM 32
L83	1		3		1		4		1								10	0.916667	CM 32
Total	2	3	15	3	54	7	214	12	1083	8	26	1	5	2	1	1	1437	0.2463
